# Supplementary material for: HER-2 Expression in Colorectal Cancer and Its Correlation with Immune Cell Infiltration
Source: Biomedicines. 2023 Oct 25;11(11):2889. doi: 10.3390/biomedicines11112889 (PMC10668975; doi:10.3390/biomedicines11112889)
Supplement: Supplementary file 1 [file biomedicines-11-02889-s001.zip]

Archive with 1 entries (1 files):
- biomedicines-2678323-supplementary.pdf
